# Supplementary material for: Implicit Associations between Adverbs of Place and Actions in the Physical and Digital Space
Source: Brain Sci. 2021 Nov 17;11(11):1523. doi: 10.3390/brainsci11111523 (PMC8615812; doi:10.3390/brainsci11111523)
Supplement: Supplementary file 1 [file brainsci-11-01523-s001.zip]

Archive with 1 entries (1 files):
- brainsci-1410124-supplementary.pdf
